# Supplementary material for: Transcriptomic Insights into the Degradation Mechanisms of Fomitopsis pinicola and Its Host Preference for Coniferous over Broadleaf Deadwood
Source: Microorganisms. 2025 Apr 27;13(5):1006. doi: 10.3390/microorganisms13051006 (PMC12113690; doi:10.3390/microorganisms13051006)
Supplement: Supplementary file 1 [file microorganisms-13-01006-s001.zip]

Archive with 1 entries (1 files):
- microorganisms-3577130-supplementary.pdf
